# Supplementary material for: Targeted Development of Registries of Biological Parts
Source: PLoS One. 2008 Jul 16;3(7):e2671. doi: 10.1371/journal.pone.0002671 (PMC2441434; doi:10.1371/journal.pone.0002671)
Supplement: Figure S1 — Cytoscape file used to generate Figure 1. Can be used to interactively explore the network of relationships within the Registry (0.10 MB ZIP) [file pone.0002671.s001.zip]

Archive with 1 entries (1 files):
- registry.cys
